# Supplementary material for: Caterpillar Responses to Gustatory Stimuli in Potato Tuber Moths: Electrophysiological and Behavioral Insights
Source: Life (Basel). 2023 Nov 7;13(11):2174. doi: 10.3390/life13112174 (PMC10672149; doi:10.3390/life13112174)
Supplement: Supplementary file 1 [file life-13-02174-s001.zip]

Archive with 1 entries (1 files):
- life-2676041-Supplementary.pdf
